# Supplementary material for: Upregulation of angiotensin-(1–7) formation in human podocytes – enzyme activity assay upon fluid flow shear stress
Source: PLoS One. 2026 Jan 9;21(1):e0339874. doi: 10.1371/journal.pone.0339874 (PMC12788633; doi:10.1371/journal.pone.0339874)
Supplement: S1 Data — (XLSX) [file pone.0339874.s009.xlsx]

## Sheet: inhibitor tests
		Ang 1-7
		[pg/ml]
	µM	KYP2047	PRCPi	S17092	ZPP	MLN-4760
10 ng/ml PREP	100	1066.73	1121.88	1091.57	1186.51	1019.43
	10	1037.19	1040.95	1098.73	1153.59	1115.88
	1	946.805	1042.55	1167.55	1028.61	1029.52
	0.1	1131.07	981.344	1074.19	1029.51	988.625
	0.01	1074.32	1037.73	1152.11	1017.77	1144.67
	0	1042.02	1220.11	984.583	1025.72	1101.37
10 ng/ml PRCP	100	9529.69	5462.63	59505.9	6087.65	83878.8
	10	38290	4367.75	78795.8	8877.11	77632.3
	1	74553.9	5301.56	80862.2	20342.4	78943.5
	0.1	73552.3	7776.11	78845.8	58294.9	90231
	0.01	74720.6	6685.02	73966.5	76328.6	70261.3
	0	86166.5	80128.2	79066.1	81566.6	78632.8
10 ng/ml ACE2	100	534739	507004	550050	579797	142250
	10	523749	545041	536818	552585	160402
	1	548287	566880	530467	522824	285490
	0.1	583908	560062	569155	593948	497627
	0.01	550158	564190	545873	528625	531751
	0	515931	515990	529562	504840	527349
		Ang 1-7
		[pg/ml]
	µM	KYP2047	PRCPi	S17092	ZPP	MLN-4760
1 µg/ml PREP	100	6243.26	6367.81	6819.48	7119.6	6006.32
	10	7027.65	6215.37	6744.73	6025.78	6911.28
	1	6460.67	6705.67	6498.38	6402.28	6631.11
	0.1	6249.38	6285.85	6156.88	6781.65	6688.13
	0.01	6082.74	6486.15	6005.59	6399.79	6333.65
	0	6003.4	6610.51	6725.61	6767.13	6483.13
1 ng/ml ACE2	100					7150.91
	10					8451
	1					18464
	0.1					43635.5
	0.01					46354.2
	0					47735.3
	nM		PRCPi
10 ng/ml PRCP	100		5013.21
	10		5680.12
	1		10283.2
	0.1		39711.4
	0.01		80303.7
	0		85171.6

## Sheet: QC-NEP_PREP
	Ang 1-7
	[pg/ml]
	solvent	ZPP	ZPP/LBQ
NEP_QC (100ng/ml)_1-1	36257	35206	823
NEP_QC (100ng/ml)_1-2	34030	38142	621
PREP_QC (100ng/ml)_1-1	7445	314	324
PREP_QC (100ng/ml)_1-2	7479	237	308

## Sheet: Ang(1-7) formation rate lysates
		[(fmol/µg Protein)/h]
		Solvent	MLN-4760	MLN/PRCP-7414
	Control 1	492.565	486.585	105.623
	Control 2	547.522	508.452	113.018
	Control 3	631.34	582.716	124.776
	Control 4	581.096	519.376	124.225
	Control 5	618.962	582.336	143.882
	Control 6	763.433	666.337	160.557
	FFSS 1	677.316	518.111	160.705
	FFSS 2	845.044	663.279	197.318
	FFSS 3	889.143	829.552	230.595
	FFSS 4	833.225	825.575	219.264
	FFSS 5	690.593	707.375	181.052
	FFSS 6	729.034	599.293	167.443
	2023-10-30Q_KPT.pdf	Ang 1-7 Formation Rate
		[(fmol/µg Protein)/h]
		Solvent	MLN-4760	MLN/PRCP-7414
	Control 7	557.87	551.994	245.046
	Control 8	496.894	529.504	265.774
	Control 9	471.951	464.019	235.718
	Control 10	553.387	577.463	274.157
	Control 11	452.022	455.797	246.71
	Control 12	483.242	487.699	279.775
	FFSS 7	493.379	497.082	287.519
	FFSS 8	630.396	569.248	379.883
	FFSS 9	680.764	682.014	418.416
	FFSS 10	681.722	689.241	433.243
	FFSS 11	775.993	801.372	463.314
	FFSS 12	1288.76	1237.82	609.714

## Sheet: Ang II concentration lysates
		Ang II concentration (after incubation)
		[ng/mL]
		Solvent	MLN-4760	MLN/PRCP-7414
	100 % (non incubated)	933.472	956.017	1007.18
	Control 1	941.438	913.271	940.623
	Control 2	971.848	957.653	999.428
	Control 3	1044.08	889.802	1052.6
	Control 4	926.189	872.269	1050.64
	Control 5	979.74	924.522	1098.02
	Control 6	843.383	876.851	1068.62
	FFSS 1	875.726	775.656	1026.13
	FFSS 2	847.492	819.038	981.862
	FFSS 3	935.813	912.405	1010.99
	FFSS 4	820.144	910.033	969.006
	FFSS 5	853.174	994.37	948.37
	FFSS 6	922.738	905.449	1083.47
		Ang II concentration (after incubation)
		[ng/mL]
		Solvent	MLN-4760	MLN/PRCP-7414
	100 % (non incubated)	1051.97	1033.41	1017.93
	Control 7	971.684	1097.59	973.859
	Control 8	955.252	989.309	959.256
	Control 9	941.623	987.972	973.123
	Control 10	959.732	1013.62	953.916
	Control 11	946.548	971.2	992.51
	Control 12	997.605	946.554	1007.86
	FFSS 7	1007.17	949.881	1035.1
	FFSS 8	1014.47	935.465	1022.87
	FFSS 9	962.82	978.395	1012.15
	FFSS 10	967.666	995.496	1006.16
	FFSS 11	965.22	996.937	961.03
	FFSS 12	928.399	1033.71	929.789

## Sheet: Ang(1-7) formation supernatants
2023-07-12Q_KPT.pdf			after incubation
	Ang 1-7	Ang 1-7 - Blank	Ang II (1-8)
	[nmol/L/h]	[nmol/L/h]	[nmol/L]
Co1 spAng2	18.1129	17.1823	780.03
Co1 spAng2 + MLN-4760	9.79047	8.8599	657.098
Co1 spAng2 + PRCPi	11.0201	10.0895	709.09
Co2 spAng2	8.32207	7.39149	1018.76
Co2 spAng2 + MLN-4760	4.30051	3.36994	764.304
Co2 spAng2 + PRCPi	6.47371	5.54313	859.221
Co3 spAng2	6.99986	6.06928	865.899
Co3 spAng2 + MLN-4760	3.37191	2.44134	885.278
Co3 spAng2 + PRCPi	6.04701	5.11644	879.528
Co 4 spAng2	8.10548	7.1749	858.778
Co 4 spAng2 + MLN-4760	5.39731	4.46673	806.938
Co 4 spAng2 + PRCPi	7.59962	6.66904	921.098
FFSS 1 spAng2	11.3328	10.4022	702.579
FFSS 1 spAng2 + MLN-4760	4.57358	3.643	866.486
FFSS 1 spAng2 + PRCPi	7.91133	6.98076	817.572
FFSS 2 spAng2	11.2549	10.3244	771.758
FFSS 2 spAng2 + MLN-4760	3.94362	3.01305	814.273
FFSS 2 spAng2 + PRCPi	5.71774	4.78717	948.459
FFSS 3 spAng2	7.80765	6.87707	892.725
FFSS 3 spAng2 + MLN-4760	4.33984	3.40927	882.615
FFSS 3 spAng2 + PRCPi	5.43268	4.50211	847.007
FFSS 4 spAng2	7.72613	6.79556	923.357
FFSS 4 spAng2 + MLN-4760	3.28498	2.35441	520.068
FFSS 4 spAng2 + PRCPi	4.52058	3.59001	873.025
NTC spAng2	1.30263	0.372058	1075.87
NTC spAng2 + MLN-4760	1.12202	0.191441	1076.57
NTC spAng2 + PRCPi	1.01862	0.0880469	1020.7
1x Lsg_CTR_KPT_Ang 2 Sovlent	0.933783	0.00320978	999.296
2x Lsg_CTR_KPT_Ang 2 PRCPi	0.897568	-0.0330057	986.898
3x Lsg_CTR_KPT_Ang 2 MLN	0.952406	0.0218329	1073.32
1x Lsg_CTR_ATQ_Ang 2 Sovlent	0.911614	-0.0189594	987.446
2x Lsg_CTR_ATQ_Ang 2 PRCPi	0.969195	0.0386217	937.821
3x Lsg_CTR_ATQ_Ang 2 MLN	0.918874	-0.0116993	1022.57
2023-07-12Q_KPT.pdf			after incubation
	Ang 1-7	Ang 1-7 - Blank	Ang II (1-8)
	[nmol/L/h]	[nmol/L/h]	[nmol/L]
Co 5 spAng2	11.0211	10.0357	757.46
Co 5 spAng2 + MLN-4760	4.1554	3.17001	749.98
Co 5 spAng2 + PRCPi	10.9627	9.97727	715.654
Co 6 spAng2	8.39691	7.41151	723.326
Co 6 spAng2 + MLN-4760	5.593	4.60761	735.186
Co 6 spAng2 + PRCPi	7.62017	6.63478	764.782
Co 7 spAng2	10.6849	9.69952	721.769
Co 7 spAng2 + MLN-4760	4.97057	3.98518	771.184
Co 7 spAng2 + PRCPi	10.2847	9.29935	726.465
Co 8 spAng2	9.33214	8.34675	723.921
Co 8 spAng2 + MLN-4760	5.16282	4.17742	721.101
Co 8 spAng2 + PRCPi	9.27858	8.29319	776.284
FFSS 5 spAng2	11.6082	10.6228	704.766
FFSS 5 spAng2 + MLN-4760	7.70659	6.7212	731.045
FFSS 5 spAng2 + PRCPi	11.4423	10.4569	676.249
FFSS 6 spAng2	7.00595	6.02056	725.661
FFSS 6 spAng2 + MLN-4760	5.50522	4.51983	726.727
FFSS 6 spAng2 + PRCPi	6.76641	5.78101	710.702
FFSS 7 spAng2	6.92401	5.93862	768.801
FFSS 7 spAng2 + MLN-4760	5.04282	4.05742	750.3
FFSS 7 spAng2 + PRCPi	6.88747	5.90208	751.025
FFSS 8 spAng2	6.57363	5.58824	758.765
FFSS 8 spAng2 + MLN-4760	4.77029	3.7849	957.655
FFSS 8 spAng2 + PRCPi	3.36743	2.38204	680.358
230719 Probe 49 NTC spAng2	1.11926	0.133863	826.373
230719 Probe 50 NTC spAng2 + MLN-4760	0.931395	-0.0539976	842.403
230719 Probe 51 NTC spAng2 + PRCPi	1.00741	0.0220144	857.868
ATQ Lsg_CTR_KPT_Solvent + solvent	0.883481	-0.101912	762.486
ATQ Lsg_CTR_KPT_MLN + solvent	0.908861	-0.0765322	774.107
ATQ Lsg_CTR_KPT_PRCPi + solvent	1.00627	0.0208752	809.301
KPT Lsg_CTR_KPT_Solvent + solvent	1.02324	0.03785	796.338
KPT Lsg_CTR_KPT_MLN + solvent	1.01218	0.0267862	800.647
KPT Lsg_CTR_KPT_PRCPi + solvent	1.07833	0.0929325	841.733
