# Supplementary material for: Upregulation of angiotensin-(1–7) formation in human podocytes – enzyme activity assay upon fluid flow shear stress
Source: PLoS One. 2026 Jan 9;21(1):e0339874. doi: 10.1371/journal.pone.0339874 (PMC12788633; doi:10.1371/journal.pone.0339874)
Supplement: S2 Data — (XLSX) [file pone.0339874.s010.xlsx]

## Sheet: ΔΔCt - ACE2
		hGUSB	hACE2	delta	deltadelta	Faktor	MW	SD	MW%	SD%				log2FC
		Ct	Ct
							0.997552	0.118633	100	11.8924			Co
2	hPC #8 38°C 2h Control 2	23.1343	29.5891	6.45485	0.154792	0.898262								-0.154792
3	hPC #8 38°C 2h Control 3	23.053	29.5148	6.46175	0.161689	0.893978								-0.161689
4	hPC #8 38°C 2h Control 4	23.4224	29.7225	6.30006	0	1								0
5	hPC #8 38°C 2h Control 5	23.2238	29.2776	6.0538	-0.246265	1.18613								0.246265
6	hPC #8 38°C 2h Control 6	23.0998	29.3864	6.28658	-0.0134835	1.00939								0.0134835
7	hPC #8 38°C 2h FFSS1 1	23.3121	29.7726	6.46054	0.160478	0.894728	1.2534	0.443491	125.648	44.4579			FFSS	-0.160478
8	hPC #8 38°C 2h FFSS1 2	22.9555	28.1584	5.20295	-1.09711	2.13926								1.09711
9	hPC #8 38°C 2h FFSS1 3	23.444	29.5654	6.1214	-0.178663	1.13183								0.178663
10	hPC #8 38°C 2h FFSS1 4	23.0343	29.1933	6.15905	-0.141012	1.10268								0.141012
11	hPC #8 38°C 2h FFSS1 5	23.1374	29.2599	6.1225	-0.177559	1.13097								0.177559
12	hPC #8 38°C 2h FFSS1 6	23.3676	29.5029	6.13534	-0.164721	1.12095								0.164721
		hGUSB	hACE2	delta	deltadelta	Faktor	MW	SD	MW%	SD%				log 2 FC
		Ct	Ct
1	hPC #14 38°C 2h Control 1	23.4433	28.5965	5.15328	-0.305577	1.23591	0.963365	0.165432	100	17.1723			Co	0.305577
2	hPC #14 38°C 2h Control 2	22.8575	28.5298	5.67226	0.213404	0.8625								-0.213404
3	hPC #14 38°C 2h Control 3	22.8144	28.5459	5.73153	0.272674	0.827784								-0.272674
4	hPC #14 38°C 2h Control 4	22.5747	28.2006	5.62596	0.167101	0.89063								-0.167101
5	hPC #14 38°C 2h Control 5	22.6423	28.1011	5.45886	0	1								0
7	hPC #14 38°C 2h FFSS1 1	23.0296	28.8213	5.79174	0.332882	0.793949	1.03077	0.200374	106.996	20.7994			FFSS	-0.332882
8	hPC #14 38°C 2h FFSS1 2	23.178	28.492	5.31403	-0.144831	1.1056								0.144831
9	hPC #14 38°C 2h FFSS1 3	22.6258	28.1022	5.47644	0.0175808	0.987888								-0.0175808
10	hPC #14 38°C 2h FFSS1 4	23.0223	28.5733	5.55098	0.0921234	0.938141								-0.0921234
11	hPC #14 38°C 2h FFSS1 5	22.5338	27.5831	5.04933	-0.409531	1.32825								0.409531
		hGUSB	hACE2	delta	deltadelta	Faktor	MW	SD	MW%	SD%				log2FC
		Ct	Ct
1	hPC #15 38°C 2h Control 1	22.8555	29.7173	6.86177	0.156559	0.897162	0.940772	0.0899009	100	9.55608			Co	-0.156559
2	hPC #15 38°C 2h Control 2	22.7779	29.7797	7.00177	0.296559	0.814192								-0.296559
3	hPC #15 38°C 2h Control 3	23.5366	30.3539	6.81726	0.112056	0.925269								-0.112056
4	hPC #15 38°C 2h Control 4	23.6369	30.3421	6.70521	0	1								0
5	hPC #15 38°C 2h Control 5	23.5629	30.1607	6.5978	-0.107407	1.07729								0.107407
6	hPC #15 38°C 2h Control 6	23.2776	30.0864	6.80879	0.103583	0.930719								-0.103583
7	hPC #15 38°C 2h FFSS1 2	23.0377	30.0571	7.0194	0.314188	0.804303	1.04082	0.160983	110.634	17.1118			FFSS	-0.314188
8	hPC #15 38°C 2h FFSS1 3	23.7814	30.4599	6.67842	-0.0267845	1.01874								0.0267845
9	hPC #15 38°C 2h FFSS1 4	23.3684	29.7631	6.39476	-0.310448	1.24009								0.310448
10	hPC #15 38°C 2h FFSS1 5	23.5437	30.08	6.53635	-0.168854	1.12417								0.168854
11	hPC #15 38°C 2h FFSS1 6	23.3669	30.0481	6.68121	-0.0240001	1.01677								0.0240001
		hGUSB	hACE2	delta	deltadelta	Faktor	MW	SD	MW%	SD%				log2FC
		Ct	Ct
1	hPC #8 38°C 2h Control 1	22.9705	28.9938	6.02335	0.130614	0.913442	1.00899	0.113261	100	11.2251			Co	-0.130614
2	hPC #8 38°C 2h Control 2	23.0264	28.9629	5.93649	0.0437575	0.970125								-0.0437575
3	hPC #8 38°C 2h Control 3	22.8264	28.7366	5.91019	0.0174636	0.987968								-0.0174636
4	hPC #8 38°C 2h Control 4	23.4652	29.3579	5.89273	0	1								0
5	hPC #8 38°C 2h Control 5	22.695	28.6606	5.96558	0.0728529	0.950756								-0.0728529
6	hPC #8 38°C 2h Control 6	23.0576	28.6497	5.59212	-0.300616	1.23167								0.300616
7	hPC #8 38°C 2h FFSS1 1	22.7211	28.7941	6.07303	0.180302	0.882518	1.23184	0.257563	122.086	25.5267			FFSS	-0.180302
8	hPC #8 38°C 2h FFSS1 2	22.9774	28.4805	5.50313	-0.389599	1.31003								0.389599
9	hPC #8 38°C 2h FFSS1 3	22.4023	28.1746	5.77225	-0.120486	1.0871								0.120486
10	hPC #8 38°C 2h FFSS1 4	22.794	28.3518	5.55779	-0.33494	1.26132								0.33494
11	hPC #8 38°C 2h FFSS1 5	23.0161	28.6534	5.63736	-0.255372	1.19364								0.255372
12	hPC #8 38°C 2h FFSS1 6	23.0635	28.2282	5.16465	-0.728077	1.65643								0.728077

## Sheet: ΔΔCt - PRCP
		hGUSB	hPRCP	delta	deltadelta	Faktor	MW	SD	MW%	SD%				log2FC
		Ct	Ct
							1.05233	0.150961	100	14.3454			Co
2	hPC #8 38°C 2h Control 2	23.1343	21.8132	-1.32109	0	1								0
3	hPC #8 38°C 2h Control 3	23.053	21.413	-1.63999	-0.318905	1.24738								0.318905
4	hPC #8 38°C 2h Control 4	23.4224	22.174	-1.24841	0.0726839	0.950867								-0.0726839
5	hPC #8 38°C 2h Control 5	23.2238	21.6741	-1.54974	-0.22865	1.17174								0.22865
6	hPC #8 38°C 2h Control 6	23.0998	21.9442	-1.15563	0.165457	0.891646								-0.165457
7	hPC #8 38°C 2h FFSS1 1	23.3121	22.1601	-1.15205	0.169044	0.889432	0.935053	0.218205	88.8557	20.7355			FFSS	-0.169044
8	hPC #8 38°C 2h FFSS1 2	22.9555	21.2331	-1.72241	-0.401323	1.32072								0.401323
9	hPC #8 38°C 2h FFSS1 3	23.444	22.4515	-0.992463	0.328627	0.796294								-0.328627
10	hPC #8 38°C 2h FFSS1 4	23.0343	22.2404	-0.793896	0.527194	0.693903								-0.527194
11	hPC #8 38°C 2h FFSS1 5	23.1374	21.7846	-1.35282	-0.0317322	1.02224								0.0317322
12	hPC #8 38°C 2h FFSS1 6	23.3676	22.2183	-1.14928	0.171808	0.88773								-0.171808
		hGUSB	hPRCP	delta	deltadelta	Faktor	MW	SD	MW%	SD%				log 2 FC
		Ct	Ct
1	hPC #14 38°C 2h Control 1	23.4433	22.0333	-1.40999	-0.457337	1.373	1.04921	0.224698	100	21.416			Co	0.457337
2	hPC #14 38°C 2h Control 2	22.8575	22.1614	-0.696161	0.256496	0.837118								-0.256496
3	hPC #14 38°C 2h Control 3	22.8144	22.0736	-0.740807	0.211851	0.863429								-0.211851
4	hPC #14 38°C 2h Control 4	22.5747	21.622	-0.952657	0	1								0
5	hPC #14 38°C 2h Control 5	22.6423	21.46	-1.18222	-0.229558	1.17248								0.229558
6	hPC #14 38°C 2h FFSS1 1	23.0296	22.5662	-0.463339	0.489318	0.712362	0.922176	0.202222	87.8928	19.2738			FFSS	-0.489318
7	hPC #14 38°C 2h FFSS1 2	23.178	22.3434	-0.834598	0.118059	0.921426								-0.118059
8	hPC #14 38°C 2h FFSS1 3	22.6258	21.8486	-0.777205	0.175452	0.88549								-0.175452
9	hPC #14 38°C 2h FFSS1 4	23.0223	22.3273	-0.695044	0.257613	0.836471								-0.257613
10	hPC #14 38°C 2h FFSS1 5	22.5338	21.2533	-1.2805	-0.32784	1.25513								0.32784
		hGUSB	hPRCP	delta	deltadelta	Faktor	MW	SD	MW%	SD%				log2FC
		Ct	Ct
1	hPC #15 38°C 2h Control 1	22.8555	22.8936	0.0380733	0.105995	0.929164	1.00969	0.0634099	100	6.28013			Co	-0.105995
2	hPC #15 38°C 2h Control 2	22.7779	22.7201	-0.0577914	0.0101298	0.993003								-0.0101298
3	hPC #15 38°C 2h Control 3	23.5366	23.4317	-0.104957	-0.0370362	1.026								0.0370362
4	hPC #15 38°C 2h Control 4	23.6369	23.5859	-0.0510382	0.0168831	0.988366								-0.0168831
5	hPC #15 38°C 2h Control 5	23.5629	23.3294	-0.233495	-0.165573	1.12161								0.165573
6	hPC #15 38°C 2h Control 6	23.2776	23.2097	-0.0679212	0	1								0
7	hPC #15 38°C 2h FFSS1 2	23.0377	23.0718	0.0340933	0.102015	0.931731	1.02446	0.0953415	101.462	9.44264			FFSS	-0.102015
8	hPC #15 38°C 2h FFSS1 3	23.7814	23.6173	-0.164135	-0.096214	1.06896								0.096214
9	hPC #15 38°C 2h FFSS1 4	23.3684	23.1296	-0.23872	-0.170798	1.12568								0.170798
10	hPC #15 38°C 2h FFSS1 5	23.5437	23.362	-0.181634	-0.113713	1.08201								0.113713
11	hPC #15 38°C 2h FFSS1 6	23.3669	23.4288	0.061967	0.129888	0.913902								-0.129888
		hGUSB	hPRCP	delta	deltadelta	Faktor	MW	SD	MW%	SD%				log2FC
		Ct	Ct
1	hPC #8 38°C 2h Control 1	22.9705	22.6509	-0.319591	0.166154	0.891215	1.02159	0.108875	100	10.6574			Co	-0.166154
2	hPC #8 38°C 2h Control 2	23.0264	22.5406	-0.485745	0	1								0
3	hPC #8 38°C 2h Control 3	22.8264	22.4777	-0.348705	0.13704	0.909383								-0.13704
4	hPC #8 38°C 2h Control 4	23.4652	22.8585	-0.606677	-0.120932	1.08744								0.120932
5	hPC #8 38°C 2h Control 5	22.695	22.1121	-0.582898	-0.0971531	1.06966								0.0971531
6	hPC #8 38°C 2h Control 6	23.0576	22.3431	-0.714491	-0.228746	1.17182								0.228746
7	hPC #8 38°C 2h FFSS1 1	22.7211	22.5064	-0.214622	0.271124	0.828674	0.894647	0.0640376	87.5743	6.26845			FFSS	-0.271124
8	hPC #8 38°C 2h FFSS1 2	22.9774	22.7351	-0.242322	0.243423	0.844739								-0.243423
9	hPC #8 38°C 2h FFSS1 3	22.4023	22.1491	-0.253267	0.232478	0.851172								-0.232478
10	hPC #8 38°C 2h FFSS1 4	22.794	22.4448	-0.349229	0.136517	0.909713								-0.136517
11	hPC #8 38°C 2h FFSS1 5	23.0161	22.615	-0.401043	0.084702	0.942979								-0.084702
12	hPC #8 38°C 2h FFSS1 6	23.0635	22.5914	-0.472125	0.0136202	0.990604								-0.0136202
